# Supplementary material for: Multi-component reactions via copper(I) difluorocarbene as carbonyl source for constructing α—aminoamide derivatives
Source: Nat Commun. 2025 Jul 18;16:6643. doi: 10.1038/s41467-025-61947-z (PMC12274583; doi:10.1038/s41467-025-61947-z)
Supplement: Supplementary file 3 — Source Data [file 41467_2025_61947_MOESM3_ESM.xlsx]

## Sheet: Sheet1
Calculated energies for all the species involved in the reactions (in Hartree)
	Geometries’ Optimization							Single point energies
	ZPE	Hc	Gc	E	H	G	Total S	SCF Done
BrCF2COOK	0.025356	0.034912	-0.01224	-3599.81	-3599.8	-3599.85	99.237	-3600.77
TSOH	0.141998	0.152835	0.105912	-894.773	-894.762	-894.809	98.757	-895.701
CH3CN	0.045065	0.049628	0.021032	-132.615	-132.61	-132.639	60.184	-132.825
Cu(CH3CN)3	0.139426	0.153499	0.096155	-2038.08	-2038.07	-2038.13	120.691	-2039
NH2Ar	0.106996	0.115141	0.074504	-2860.59	-2860.58	-2860.62	85.529	-2861.34
PhCNPhBr	0.193144	0.206455	0.151784	-3129.48	-3129.47	-3129.53	115.066	-3130.61
KF	0.001115	0.004652	-0.02093	-699.654	-699.651	-699.676	53.846	-699.908
BrCF2COOKF	0.025828	0.037709	-0.01713	-3699.65	-3699.64	-3699.7	115.42	-3700.82
BrCF2COO-	0.023491	0.030374	-0.0081	-2999.94	-2999.93	-2999.97	80.968	-3000.88
BrCF2COOH	0.036982	0.04473	0.00411	-3000.46	-3000.46	-3000.5	85.493	-3001.34
TSO-Cu	0.17856	0.196625	0.126264	-2667.21	-2667.19	-2667.26	148.088	-2668.59
I	0.007157	0.011083	-0.01688	-237.506	-237.502	-237.53	58.859	-237.805
II	0.056971	0.067083	0.018456	-2010.31	-2010.3	-2010.35	102.346	-2011.16
III	0.166578	0.185128	0.11554	-4870.95	-4870.93	-4871	146.46	-4872.52
TS1	0.165193	0.183237	0.11628	-4870.94	-4870.92	-4870.99	140.923	-4872.5
IV	0.168626	0.186238	0.117541	-4870.95	-4870.94	-4871	144.585	-4872.54
V	0.508966	0.552063	0.424626	-8895.34	-8895.29	-8895.42	268.212	-8898.9
TS2	0.50833	0.550777	0.426152	-8895.3	-8895.26	-8895.38	262.296	-8898.86
VI	0.33077	0.354635	0.271333	-6228.05	-6228.02	-6228.1	175.324	-6230.3
VII	0.317753	0.34166	0.259667	-6227.71	-6227.69	-6227.77	172.57	-6229.88
TS3	0.342546	0.376717	0.268491	-9827.53	-9827.5	-9827.61	227.78	-9830.63
VIII	0.341778	0.372241	0.274004	-9127.82	-9127.79	-9127.89	206.757	-9130.71
TS4	0.367315	0.407678	0.284993	-12727.7	-12727.6	-12727.7	258.213	-12731.5
IX	0.339803	0.368755	0.273342	-9027.81	-9027.78	-9027.87	200.814	-9030.63
TS5	0.339331	0.367793	0.273701	-9027.8	-9027.78	-9027.87	198.033	-9030.63
X	0.340176	0.369264	0.274004	-9027.81	-9027.78	-9027.88	200.493	-9030.64
4	0.327628	0.356594	0.260464	-9027.48	-9027.45	-9027.55	202.324	-9030.23
Cartesian coordinates and energies of all the optimized structures
BrCF2COO-
O	1.59011	0.117145	-9.64328
O	2.78759	2.00734	-10.0731
C	2.51198	0.802786	-10.099
C	3.58256	-0.0618	-10.9185
F	3.07233	-1.1655	-11.4896
F	4.20182	0.619353	-11.8969
Br	5.07164	-0.71876	-9.66788
BrCF2COOH
O	1.50835	0.248144	-9.77463
O	2.93317	1.98592	-9.99192
C	2.53714	0.724221	-10.1588
C	3.6045	-0.08629	-10.9221
F	3.06532	-1.20048	-11.4035
F	4.11518	0.6198	-11.9347
Br	5.04892	-0.55608	-9.66643
H	2.24272	2.44556	-9.483
BrCF2COOK
O	1.36474	-0.11575	-1.12162
C	-0.69335	0.434255	-0.05601
F	-1.31592	-0.00793	-1.15002
F	-1.30546	1.54867	0.347775
Br	-0.91158	-0.94458	1.3782
C	0.831389	0.639162	-0.27952
O	1.37539	1.50569	0.439306
K	3.6219	0.512817	-0.16733
BrCF2COOKF
F	0.807864	2.87497	-5.73603
K	1.56515	1.96399	-7.62831
O	1.61172	0.115216	-9.62872
O	2.80165	1.99386	-10.0561
C	2.53648	0.781253	-10.1255
C	3.58505	-0.0664	-10.9318
F	3.06476	-1.16417	-11.494
F	4.19653	0.624052	-11.9021
Br	5.02184	-0.68324	-9.64991
CH3CN
C	-2.7713	-0.01508	-1.35883
N	-1.71912	-0.01369	-0.76471
C	-4.00231	-0.01783	-2.03028
H	-4.5832	-0.93	-1.71151
H	-4.65807	0.781648	-1.58073
H	-3.91302	0.070057	-3.12562
Cu(CH3CN)3
H	4.87454	-1.1656	-0.6002
C	-2.49116	-1.8654	0.003257
C	-0.37015	3.08929	-0.00104
N	1.79876	-0.76978	-0.00137
Cu	0.000134	-0.00062	-0.00014
N	-0.23268	1.94183	-0.00062
N	-1.56603	-1.17279	0.001967
C	-3.65474	-2.73572	0.005294
H	-3.34567	-3.77843	-0.16336
H	-4.17064	-2.66635	0.975101
H	-4.34989	-2.43299	-0.79253
C	-0.54321	4.53201	-0.00062
H	-1.39215	4.80821	-0.64432
H	0.368165	5.02047	-0.37751
H	-0.7411	4.88311	1.02363
C	4.19761	-1.79496	-0.00272
H	4.17393	-2.80761	-0.43312
H	4.57836	-1.85228	1.02843
C	2.86136	-1.22415	-0.00237
I
C	-3.89779	-0.00475	0.777577
F	-3.22349	-1.0357	1.18974
F	-3.22457	1.02277	1.19995
II
Cu	0.12488	-0.08284	0.247711
C	0.954026	-0.18695	-2.68253
N	0.639263	-0.14582	-1.57153
C	1.34817	-0.2378	-4.07516
H	1.10595	-1.22819	-4.49165
H	0.807143	0.536983	-4.64082
H	2.43194	-0.06164	-4.15992
C	-0.39381	-0.01582	2.08141
F	0.406346	0.009059	3.07018
F	-1.59318	0.011457	2.50494
III
C	-0.24726	-4.39918	-0.63237
F	-0.64194	-5.34668	0.142011
F	0.212365	-4.92913	-1.70987
C	1.57172	-0.48414	1.08814
Cu	-0.345	-2.54665	-0.2595
N	0.950878	-1.33306	0.610567
C	2.32486	0.604467	1.68064
H	3.2949	0.241187	2.05172
H	2.48725	1.38995	0.927305
H	1.74909	1.03826	2.51201
N	-1.90944	-1.22134	-0.68043
H	-2.76601	-1.55441	-0.23145
H	-2.09397	-1.22278	-1.68649
C	-1.55535	0.095513	-0.21677
C	-0.82595	0.950706	-1.0467
C	-1.81892	0.459618	1.10615
C	-0.32742	2.15384	-0.54633
H	-0.6216	0.673076	-2.08407
C	-1.32337	1.66133	1.61286
H	-2.39385	-0.20326	1.7581
C	-0.55896	2.49544	0.79025
H	0.245875	2.82063	-1.19203
H	-1.52486	1.94498	2.64685
Br	0.197362	4.08332	1.50125
IV
C	1.44556	-1.66379	-1.31558
F	1.07645	-2.82132	-0.70428
F	2.51249	-1.97497	-2.0908
C	1.91157	2.15226	1.87293
Cu	1.57645	-0.12797	-0.11355
N	1.75955	1.30736	1.09983
C	2.10735	3.20982	2.84653
H	1.14556	3.69728	3.06799
H	2.52011	2.78608	3.77509
H	2.80984	3.95774	2.44771
N	0.309391	-1.52621	-2.40506
H	0.181503	-2.45922	-2.82807
H	0.682075	-0.91614	-3.14222
C	-0.945	-0.99625	-1.87385
C	-1.19325	0.372564	-1.97419
C	-1.8164	-1.85071	-1.20055
C	-2.35115	0.89908	-1.40231
H	-0.5001	1.03151	-2.50353
C	-2.97429	-1.32381	-0.62875
H	-1.59773	-2.91622	-1.11078
C	-3.2368	0.048253	-0.72937
H	-2.56908	1.96448	-1.48354
H	-3.67169	-1.97805	-0.10444
Br	-4.80494	0.759934	0.04826
IX
C	1.70571	-1.93971	-1.22164
N	1.18586	-2.77915	-0.36394
H	1.88602	-3.32386	0.14332
C	-0.16181	-3.04322	0.011201
C	-1.26259	-2.33633	-0.49493
C	-0.34646	-4.06794	0.951744
C	-2.54194	-2.66534	-0.05211
H	-1.13788	-1.53492	-1.21761
C	-1.62527	-4.3941	1.3895
H	0.513118	-4.61727	1.34574
C	-2.72556	-3.68981	0.88447
H	-3.40379	-2.12038	-0.4389
H	-1.76989	-5.19128	2.11931
Br	-4.4658	-4.12408	1.47146
N	3.53855	-0.60776	-2.01923
C	3.21097	-1.91644	-1.45476
H	3.38931	-2.67064	-2.23853
C	4.01657	-2.28811	-0.22842
C	3.86468	-1.55897	0.96493
C	4.95478	-3.32659	-0.2935
C	4.64627	-1.87108	2.07734
H	3.13542	-0.74616	1.02902
C	5.73445	-3.63687	0.824345
H	5.08443	-3.88873	-1.22184
C	5.58162	-2.90996	2.0073
H	4.52653	-1.30238	3.00172
H	6.46581	-4.44552	0.767438
H	6.19283	-3.15199	2.87924
C	4.39959	-0.52709	-3.15184
C	5.43199	0.418711	-3.15513
C	4.17982	-1.32572	-4.28069
C	6.25422	0.555775	-4.27064
H	5.59757	1.05274	-2.28014
C	5.00864	-1.19907	-5.39561
H	3.35056	-2.03375	-4.31769
C	6.04411	-0.26008	-5.3886
H	7.06161	1.28889	-4.27095
H	4.8391	-1.82004	-6.27583
Br	7.16698	-0.08626	-6.90293
H	3.84446	0.028221	-1.28433
O	1.52087	-0.04017	-3.88104
C	1.46592	1.21639	-1.78721
F	2.35726	2.10787	-2.20522
F	1.77734	0.878846	-0.51163
Br	-0.32888	1.96326	-1.81881
C	1.53234	-0.01837	-2.70321
O	0.95025	-1.17584	-1.93641
KF-a
F	0.883969	1.87087	-6.08038
K	1.05419	2.63128	-8.07923
NH2Ar
N	0.248037	-1.44629	-2.64415
H	0.225867	-2.37606	-3.04545
H	0.614191	-0.74552	-3.27727
C	-0.84123	-1.07705	-1.87158
C	-1.11934	0.279732	-1.61234
C	-1.67378	-2.04855	-1.28128
C	-2.18533	0.651832	-0.79549
H	-0.48713	1.05356	-2.05601
C	-2.7407	-1.68035	-0.46388
H	-1.47825	-3.10859	-1.46415
C	-2.99652	-0.32907	-0.22079
H	-2.38633	1.70761	-0.60704
H	-3.37558	-2.44662	-0.01631
Br	-4.45917	0.177964	0.895636
PhCNPhBr-a
N	0.88477	-0.38862	-0.11523
C	2.12001	-0.06207	-0.14707
H	2.74851	-0.07429	0.765583
C	2.8053	0.333964	-1.3825
C	2.11734	0.391041	-2.60918
C	4.17041	0.663561	-1.34503
C	2.78631	0.769662	-3.76934
H	1.05751	0.130943	-2.61961
C	4.83925	1.04439	-2.50955
H	4.70752	0.619721	-0.39339
C	4.14825	1.09776	-3.72301
H	2.24809	0.811897	-4.71931
H	5.9008	1.2994	-2.47133
H	4.66973	1.39542	-4.63595
C	0.248225	-0.69723	1.08897
C	0.506802	-0.02054	2.29726
C	-0.73205	-1.70702	1.07992
C	-0.17324	-0.36155	3.46611
H	1.22375	0.802752	2.3145
C	-1.40232	-2.06626	2.24639
H	-0.94705	-2.21142	0.136199
C	-1.11812	-1.39015	3.43737
H	0.023478	0.174999	4.39553
H	-2.15022	-2.86034	2.23317
Br	-2.04766	-1.86027	5.03281
TS1
C	1.72834	-1.84911	-2.01171
F	1.0232	-2.91747	-1.92432
F	2.41716	-1.9112	-3.092
C	3.31019	1.21463	1.29414
Cu	1.72103	-0.41788	-0.75668
N	2.73548	0.467506	0.626695
C	4.02114	2.17587	2.11388
H	5.08045	1.88951	2.19795
H	3.94559	3.17029	1.64385
H	3.57515	2.21179	3.11945
N	-0.83129	-0.05196	-0.63768
H	-1.47607	-0.21874	0.131185
H	-1.26097	-0.30055	-1.52681
C	-0.18993	1.19803	-0.61213
C	0.565178	1.62593	-1.7296
C	-0.1709	1.97892	0.558861
C	1.3676	2.77255	-1.64545
H	0.477439	1.10318	-2.68633
C	0.623308	3.11758	0.636126
H	-0.77296	1.67874	1.41966
C	1.41794	3.4965	-0.4553
H	1.94716	3.09515	-2.51156
H	0.630909	3.71469	1.54963
Br	2.57088	4.99875	-0.29912
TS2
C	0.017211	5.2927	3.90756
Cu	-0.81474	4.73313	1.01733
N	-0.29122	5.04926	2.82122
C	0.408872	5.62176	5.26637
H	-0.42327	5.41785	5.95706
H	1.27964	5.01917	5.56555
H	0.666511	6.69115	5.31779
C	0.643422	2.72292	0.039553
F	0.076499	2.47138	1.29854
F	1.89517	2.18332	0.148339
N	-0.18219	1.68626	-0.79944
H	-0.92027	2.27349	-1.28207
H	-0.66112	1.09719	-0.10407
C	0.459766	0.834966	-1.8025
C	1.45207	-0.07495	-1.42816
C	0.020815	0.920768	-3.12352
C	2.04461	-0.87929	-2.40046
H	1.77451	-0.14891	-0.39028
C	0.601769	0.103622	-4.09207
H	-0.75967	1.63198	-3.39421
C	1.62358	-0.77642	-3.73026
H	2.83147	-1.58282	-2.12628
H	0.272959	0.166612	-5.12936
Br	2.47672	-1.8149	-5.06901
C	-5.6783	6.10488	-3.34864
C	-4.33527	5.96182	-2.99394
C	-3.94382	4.82292	-2.29186
C	-4.86471	3.82844	-1.94249
C	-6.19752	3.99167	-2.30348
C	-6.62815	5.13027	-3.01103
H	-5.99273	6.99317	-3.9014
H	-3.59564	6.71657	-3.26206
H	-4.53772	2.93938	-1.40117
H	-6.92369	3.2202	-2.03522
C	-8.07503	5.28057	-3.39731
H	-8.26577	6.24217	-3.89347
H	-8.38289	4.47581	-4.08501
H	-8.72863	5.21493	-2.51269
16	-2.2546	4.62378	-1.8037
O	-2.24675	4.74707	-0.29308
O	-1.82794	3.2485	-2.21134
O	-1.4703	5.71458	-2.45974
H	0.189269	5.85798	-1.95714
N	0.995816	5.71282	-1.31843
C	1.71327	4.62017	-1.46858
H	2.43852	4.38966	-0.69095
C	1.83168	3.88937	-2.71152
C	2.86483	2.9298	-2.8006
C	1.03659	4.15939	-3.84705
C	3.12233	2.28209	-4.00315
H	3.46098	2.70105	-1.91577
C	1.30199	3.50513	-5.04506
H	0.206699	4.86416	-3.79149
C	2.34688	2.57631	-5.12919
H	3.92053	1.54089	-4.06666
H	0.689731	3.71949	-5.92321
H	2.5492	2.06616	-6.07354
C	0.973932	6.51672	-0.16003
C	2.04058	6.54233	0.752002
C	-0.15451	7.32789	0.05873
C	1.96925	7.34966	1.88349
H	2.94214	5.95428	0.578839
C	-0.22566	8.13446	1.19315
H	-0.97385	7.31216	-0.6608
C	0.83142	8.13231	2.10649
H	2.80094	7.37608	2.5886
H	-1.106	8.75348	1.36853
Br	0.720839	9.19575	3.67665
TS3
C	1.81449	-2.55193	-0.79589
F	0.654359	0.022069	-1.41987
N	1.18944	-2.10662	0.240703
H	1.59153	-1.2136	0.556795
C	-0.13595	-2.46096	0.667825
C	-1.14954	-1.54984	0.354969
C	-0.38586	-3.64872	1.35233
C	-2.45289	-1.83904	0.757011
H	-0.86901	-0.66069	-0.22417
C	-1.69412	-3.93646	1.74598
H	0.427211	-4.34009	1.58085
C	-2.71461	-3.02753	1.44894
H	-3.26609	-1.14996	0.525581
H	-1.9187	-4.85836	2.28318
Br	-4.49328	-3.41814	1.99284
N	3.0584	-0.55123	-0.78834
C	3.0099	-1.88416	-1.36329
H	2.81874	-1.8938	-2.46221
C	4.22369	-2.77688	-1.11191
C	4.90324	-2.72397	0.110151
C	4.64132	-3.65876	-2.11569
C	6.00888	-3.54906	0.3246
H	4.57781	-2.01479	0.874367
C	5.74658	-4.48337	-1.8953
H	4.11794	-3.67124	-3.07397
C	6.42971	-4.43061	-0.67682
H	6.54844	-3.49997	1.27336
H	6.08265	-5.15656	-2.6869
H	7.29867	-5.07142	-0.50942
C	4.0046	0.362651	-1.29318
C	3.98031	1.67483	-0.77818
C	4.91082	0.06719	-2.32607
C	4.82904	2.65954	-1.27811
H	3.27807	1.91302	0.024022
C	5.76746	1.0505	-2.82796
H	4.94471	-0.92213	-2.77687
C	5.72602	2.34203	-2.30421
H	4.79777	3.67145	-0.87114
H	6.44604	0.803225	-3.64518
Br	6.8863	3.68883	-2.99509
H	2.08272	-0.1415	-0.93822
K	1.32342	0.58989	-3.70071
O	2.42455	-1.81672	-4.25312
O	2.80457	-0.2046	-5.77603
C	2.95454	-1.33048	-5.28415
C	3.94338	-2.283	-6.02563
F	3.67894	-3.57525	-5.78727
F	3.93323	-2.09673	-7.34401
Br	5.80507	-1.93782	-5.37035
F	1.37516	-3.62464	-1.37105
TS4
C	1.77245	-2.06507	-1.12552
F	0.940216	-0.04072	-1.03482
N	1.41404	-2.48558	0.063537
H	2.14323	-2.45482	0.77746
C	0.084738	-2.84777	0.448209
C	-0.96403	-1.95562	0.204618
C	-0.13546	-4.0844	1.0584
C	-2.26012	-2.32153	0.562986
H	-0.71513	-0.99352	-0.25147
C	-1.43224	-4.44551	1.42503
H	0.697823	-4.76886	1.23136
C	-2.48588	-3.563	1.16703
H	-3.09389	-1.64276	0.379569
H	-1.62512	-5.40919	1.89739
Br	-4.25642	-4.0609	1.64849
N	3.45599	-0.33945	-0.90894
C	3.24116	-1.70208	-1.37945
H	3.36344	-1.76282	-2.47097
C	4.16113	-2.71609	-0.70236
C	4.70394	-2.43993	0.559675
C	4.45034	-3.93667	-1.32822
C	5.51352	-3.38305	1.20026
H	4.51385	-1.46288	1.00973
C	5.26539	-4.87296	-0.68853
H	4.03356	-4.14848	-2.31341
C	5.79356	-4.60234	0.578132
H	5.9391	-3.15711	2.181
H	5.49324	-5.81881	-1.18568
H	6.43261	-5.33687	1.07395
C	4.25305	0.518684	-1.66284
C	4.06355	1.91291	-1.5349
C	5.23038	0.059961	-2.56449
C	4.80482	2.81142	-2.30183
H	3.3283	2.28831	-0.81699
C	5.96073	0.956534	-3.34369
H	5.41145	-1.00669	-2.68552
C	5.74801	2.32997	-3.21445
H	4.6467	3.88583	-2.19379
H	6.68907	0.577165	-4.06161
Br	6.73996	3.55479	-4.28685
H	2.54226	0.075263	-0.66807
O	1.92967	-3.91084	-3.32359
C	-0.0252	-2.77647	-4.21422
F	0.301077	-3.15485	-5.43375
F	-0.41944	-1.49377	-4.23736
Br	-1.55708	-3.85582	-3.57139
C	1.13531	-3.03558	-3.23468
O	0.899391	-2.27058	-2.1134
K	1.1044	0.9774	-3.32057
O	2.29555	-1.18229	-4.17265
O	2.74725	0.569409	-5.48985
C	2.80798	-0.62262	-5.18219
C	3.56242	-1.5795	-6.15208
F	2.71753	-2.5073	-6.62879
F	4.10035	-0.93994	-7.18524
Br	5.02546	-2.54089	-5.19451
TS5
C	1.55137	-1.60436	-1.18454
N	1.03581	-2.53705	-0.4102
H	1.7113	-3.21668	-0.06228
C	-0.29899	-2.72506	0.046787
C	-1.3605	-1.88076	-0.30871
C	-0.51741	-3.82106	0.894102
C	-2.63534	-2.1446	0.189949
H	-1.20367	-1.02645	-0.96196
C	-1.79117	-4.08094	1.38926
H	0.311103	-4.47937	1.17011
C	-2.85193	-3.23881	1.03473
H	-3.46691	-1.49331	-0.08159
H	-1.96171	-4.93362	2.04722
Br	-4.58622	-3.58337	1.70165
N	3.37394	-0.30904	-1.99479
C	3.02196	-1.68842	-1.57467
H	3.07197	-2.32071	-2.47364
C	3.94292	-2.23555	-0.51305
C	3.92137	-1.69588	0.785382
C	4.86842	-3.2364	-0.83498
C	4.81606	-2.15992	1.74941
H	3.20178	-0.91474	1.05157
C	5.76105	-3.70116	0.134513
H	4.89734	-3.64814	-1.84677
C	5.73602	-3.1633	1.42355
H	4.79594	-1.74008	2.7571
H	6.48025	-4.482	-0.12037
H	6.43537	-3.52629	2.17958
C	4.47388	-0.16473	-2.916
C	5.52527	0.690537	-2.57635
C	4.46384	-0.83207	-4.14432
C	6.5836	0.875945	-3.46329
H	5.52211	1.21765	-1.61877
C	5.52348	-0.64969	-5.03213
H	3.62882	-1.47082	-4.43284
C	6.58106	0.200527	-4.68928
H	7.40915	1.53919	-3.20321
H	5.5237	-1.16165	-5.99494
Br	8.01888	0.439951	-5.8938
H	3.56401	0.243155	-1.15481
O	1.64837	0.129407	-3.86786
C	1.66216	1.73017	-2.00921
F	2.59515	2.52898	-2.53483
F	1.94331	1.59243	-0.69323
Br	-0.10194	2.48383	-2.2306
C	1.77868	0.367027	-2.72275
O	0.879359	-0.64665	-1.66602
TSO-Cu
C	-1.09057	6.31005	4.01546
Cu	-1.30942	5.57778	1.10946
N	-1.16056	5.99624	2.90387
C	-1.0011	6.7078	5.41046
H	-1.80032	7.42566	5.65034
H	-1.10413	5.82654	6.06179
H	-0.02647	7.18154	5.6034
C	-5.17933	3.02111	-1.50468
C	-4.22867	3.94855	-1.08752
C	-3.27533	4.40826	-2.00104
C	-3.27364	3.95777	-3.31939
C	-4.23445	3.02733	-3.72321
C	-5.19781	2.54347	-2.82751
H	-5.92888	2.6614	-0.794
H	-4.22549	4.33296	-0.06633
H	-2.527	4.3464	-4.01337
H	-4.23638	2.6724	-4.75721
C	-6.24208	1.54749	-3.26279
H	-6.24377	0.659701	-2.60946
H	-7.25318	1.98559	-3.21302
H	-6.07303	1.2094	-4.2953
16	-2.01727	5.5595	-1.46276
O	-1.03337	4.7103	-0.63833
O	-1.4306	6.16752	-2.65606
O	-2.67126	6.47755	-0.46143
TSOH
C	0.490814	2.45447	0.312922
C	1.88215	2.44986	0.391656
C	2.57538	3.63791	0.149415
C	1.9036	4.82314	-0.15514
C	0.511553	4.80629	-0.23189
C	-0.21578	3.62667	-0.00483
H	-0.06007	1.53098	0.509475
H	2.43324	1.54581	0.655033
H	2.46916	5.74229	-0.31485
H	-0.023	5.73035	-0.4656
C	-1.71814	3.60806	-0.11117
H	-2.13982	4.62268	-0.07311
H	-2.03582	3.15086	-1.06401
H	-2.17011	3.01489	0.698696
16	4.35326	3.6442	0.229397
O	4.80194	4.97517	0.597217
O	4.80133	2.43702	0.921269
O	4.76933	3.46525	-1.35134
H	4.94531	2.52081	-1.49974
V
C	-1.26861	5.89652	3.57371
Cu	-0.40254	4.12005	1.19262
N	-0.90166	5.24101	2.69613
C	-1.73059	6.72641	4.67284
H	-2.79295	6.97703	4.53359
H	-1.60823	6.19135	5.62663
H	-1.1365	7.65213	4.70207
C	0.609002	2.5469	0.549646
F	1.03954	1.6581	1.50518
F	1.75416	2.83214	-0.17775
N	-0.19285	1.63455	-0.41508
H	-0.85201	2.27699	-0.95206
H	-0.78551	1.06297	0.198801
C	0.53377	0.794997	-1.37615
C	1.59694	-0.01183	-0.96608
C	0.144557	0.857255	-2.71397
C	2.29798	-0.7508	-1.91902
H	1.89156	-0.04535	0.082085
C	0.830446	0.098886	-3.66196
H	-0.68233	1.50258	-3.01331
C	1.91534	-0.68379	-3.2629
H	3.14159	-1.37327	-1.61863
H	0.531326	0.130757	-4.70869
Br	2.90409	-1.63731	-4.57326
C	-5.5103	6.13504	-3.10503
C	-4.15692	5.95758	-2.80897
C	-3.78168	4.89616	-1.98715
C	-4.73149	4.01451	-1.45843
C	-6.074	4.20909	-1.76424
C	-6.48746	5.27063	-2.59154
H	-5.81143	6.9634	-3.75061
H	-3.39684	6.62727	-3.21188
H	-4.41871	3.18525	-0.82178
H	-6.82165	3.52373	-1.35691
C	-7.9454	5.45538	-2.91743
H	-8.55169	5.5165	-1.99953
H	-8.11838	6.36839	-3.50383
H	-8.3283	4.60074	-3.49934
16	-2.07975	4.65707	-1.5572
O	-1.93376	4.94683	-0.09481
O	-1.74515	3.22386	-1.86576
O	-1.28464	5.61158	-2.40843
H	0.293256	5.53173	-2.05594
N	1.24275	5.43493	-1.59831
C	2.13766	4.64727	-2.11757
H	3.08603	4.55725	-1.58263
C	2.00283	3.89921	-3.33999
C	3.08995	3.0741	-3.70821
C	0.863651	3.96806	-4.1768
C	3.05133	2.34412	-4.89074
H	3.96186	3.00814	-3.05328
C	0.844056	3.24787	-5.36492
H	0.000847	4.57347	-3.89547
C	1.93326	2.44197	-5.7253
H	3.8846	1.69463	-5.16321
H	-0.02927	3.30876	-6.01724
H	1.90533	1.87564	-6.65905
C	1.33289	6.12526	-0.36527
C	2.25987	5.7781	0.62914
C	0.432713	7.1811	-0.15701
C	2.31318	6.51391	1.80973
H	2.91359	4.91534	0.509767
C	0.487551	7.91744	1.02237
H	-0.31496	7.40804	-0.91717
C	1.43151	7.58347	1.99708
H	3.02432	6.24348	2.59069
H	-0.20605	8.74291	1.18459
Br	1.50009	8.57266	3.6166
VI
C	1.97426	-2.11163	-0.83902
F	1.70462	-1.5985	0.363042
F	1.60882	-3.39159	-0.86851
N	1.09452	-1.34586	-1.82527
H	1.05731	-1.89342	-2.69468
H	1.73915	-0.51797	-2.00315
C	-0.25374	-0.97504	-1.38348
C	-0.47672	0.319468	-0.91806
C	-1.26501	-1.93496	-1.4102
C	-1.75224	0.668811	-0.47709
H	0.329467	1.05645	-0.89806
C	-2.5398	-1.58372	-0.96927
H	-1.0715	-2.94934	-1.76593
C	-2.77919	-0.28381	-0.50359
H	-1.95031	1.67811	-0.11487
H	-3.34682	-2.31692	-0.98624
Br	-4.5061	0.189914	0.091632
N	3.54017	-0.43516	-1.5463
C	3.42769	-1.88486	-1.27392
H	3.52623	-2.40507	-2.23869
C	4.44946	-2.46235	-0.32078
C	4.59727	-1.95882	0.981625
C	5.29971	-3.48263	-0.76541
C	5.58049	-2.47691	1.82477
H	3.94236	-1.16746	1.35325
C	6.28241	-4.00103	0.080745
H	5.19921	-3.8715	-1.78196
C	6.4234	-3.49894	1.37618
H	5.68784	-2.08334	2.8376
H	6.94159	-4.79507	-0.27569
H	7.19237	-3.90217	2.03841
C	4.57297	-0.06291	-2.47309
C	5.70997	0.621668	-2.0336
C	4.44226	-0.38463	-3.82939
C	6.70473	0.993398	-2.93939
H	5.82732	0.862814	-0.97411
C	5.43973	-0.03458	-4.73823
H	3.55095	-0.90385	-4.19274
C	6.57002	0.658172	-4.28961
H	7.58834	1.53145	-2.59404
H	5.33575	-0.28518	-5.79459
Br	7.92305	1.14593	-5.52271
H	3.6873	0.056755	-0.66431
VII
C	1.9748	-1.80878	-0.78903
F	2.05462	-1.30623	0.500478
F	1.61834	-3.11467	-0.62886
N	1.03232	-1.11851	-1.56288
H	1.46453	-0.38738	-2.11952
C	-0.29196	-0.87554	-1.16701
C	-0.99549	0.169843	-1.78883
C	-0.94969	-1.6499	-0.19589
C	-2.32083	0.441735	-1.45509
H	-0.49736	0.77877	-2.54821
C	-2.27381	-1.37456	0.144384
H	-0.43115	-2.47046	0.296205
C	-2.95846	-0.33269	-0.48402
H	-2.85418	1.25621	-1.94719
H	-2.77477	-1.97874	0.902157
Br	-4.76961	0.034259	-0.01593
N	3.70592	-0.32718	-1.54531
C	3.377	-1.73199	-1.42377
H	3.25251	-2.15043	-2.43467
C	4.38451	-2.58709	-0.67093
C	5.15924	-2.04978	0.362645
C	4.52675	-3.9416	-0.9963
C	6.06211	-2.85362	1.0612
H	5.06672	-0.9935	0.62082
C	5.42761	-4.74832	-0.29893
H	3.92291	-4.36906	-1.80087
C	6.19799	-4.20502	0.732839
H	6.66422	-2.42144	1.86376
H	5.53081	-5.80314	-0.56392
H	6.90696	-4.83308	1.27729
C	4.82067	0.106834	-2.26702
C	5.26252	1.4347	-2.11061
C	5.50491	-0.72322	-3.17189
C	6.34173	1.92431	-2.84024
H	4.74445	2.09307	-1.4079
C	6.58357	-0.23272	-3.91025
H	5.21537	-1.76591	-3.29802
C	7.00102	1.08773	-3.74588
H	6.67074	2.95583	-2.7065
H	7.10641	-0.88893	-4.60754
Br	8.48015	1.75209	-4.74816
H	3.53824	0.197815	-0.69202
VIII
C	2.34464	-1.37685	0.02248
F	2.50196	-0.39463	0.98498
N	1.81166	-2.54241	0.573204
H	2.24986	-3.39549	0.249384
C	0.454142	-2.65149	0.938961
C	-0.18995	-1.63573	1.66196
C	-0.27107	-3.79049	0.561584
C	-1.54038	-1.75283	1.98468
H	0.367153	-0.75019	1.96411
C	-1.61667	-3.92157	0.901418
H	0.217502	-4.57238	-0.02462
C	-2.2498	-2.89423	1.60372
H	-2.04086	-0.95584	2.53605
H	-2.17582	-4.8083	0.600383
Br	-4.09985	-3.04371	2.03301
N	4.2017	-0.31286	-1.07167
C	3.70729	-1.6031	-0.66812
H	3.4829	-2.19694	-1.56589
C	4.6497	-2.42056	0.205937
C	5.2886	-1.84579	1.31164
C	4.88244	-3.7687	-0.09253
C	6.13778	-2.61153	2.11035
H	5.1194	-0.7936	1.54692
C	5.73085	-4.53937	0.708102
H	4.40643	-4.21782	-0.97015
C	6.35915	-3.9607	1.81242
H	6.63154	-2.15433	2.97097
H	5.90882	-5.5886	0.461419
H	7.02732	-4.55713	2.43783
C	5.27168	-0.14798	-1.93522
C	5.83262	1.13541	-2.10162
C	5.81291	-1.21165	-2.68255
C	6.88458	1.35265	-2.98541
H	5.42806	1.9746	-1.52932
C	6.86585	-0.99381	-3.57258
H	5.42509	-2.22319	-2.57033
C	7.40156	0.284502	-3.72502
H	7.30384	2.35327	-3.10093
H	7.27352	-1.82922	-4.14377
Br	8.84565	0.57683	-4.93632
H	4.01999	0.448006	-0.42911
O	1.27587	-2.4557	-2.31398
C	-0.18055	-0.55687	-2.60193
F	-0.31374	-0.94962	-3.86557
F	0.083296	0.750995	-2.58204
Br	-1.85642	-0.90498	-1.63113
C	0.939901	-1.37267	-1.92229
O	1.41588	-0.70948	-0.87114
X
C	1.18387	-1.13363	-1.43762
N	0.610904	-2.14458	-0.77725
H	1.16199	-2.9954	-0.70284
C	-0.64494	-2.18017	-0.11364
C	-1.54444	-1.10471	-0.12205
C	-0.96834	-3.36248	0.56755
C	-2.75972	-1.22427	0.552211
H	-1.29937	-0.18487	-0.64679
C	-2.18199	-3.47871	1.23928
H	-0.26881	-4.2032	0.574397
C	-3.07832	-2.4046	1.23034
H	-3.46373	-0.39122	0.548965
H	-2.4317	-4.39947	1.76754
Br	-4.7317	-2.55223	2.14193
N	3.04535	-0.063	-2.51903
C	2.54233	-1.44336	-2.09458
H	2.37509	-1.9931	-3.03132
C	3.55556	-2.13299	-1.22885
C	3.74856	-1.71337	0.09874
C	4.35976	-3.1498	-1.761
C	4.73869	-2.30633	0.881526
H	3.11767	-0.93055	0.531408
C	5.34648	-3.74594	-0.97289
H	4.21735	-3.47206	-2.79518
C	5.53806	-3.32235	0.344913
H	4.88408	-1.98146	1.91368
H	5.96812	-4.54077	-1.38965
H	6.31051	-3.78847	0.960243
C	4.37315	-0.05871	-3.15882
C	5.43641	0.500595	-2.45293
C	4.5473	-0.63243	-4.4184
C	6.71123	0.486797	-3.01675
H	5.28194	0.944443	-1.46667
C	5.82245	-0.64464	-4.98095
H	3.70558	-1.05321	-4.96938
C	6.90075	-0.08957	-4.27849
H	7.55408	0.921061	-2.47822
H	5.97959	-1.08242	-5.96729
Br	8.62623	-0.11755	-5.04332
H	3.10617	0.504362	-1.66451
O	1.52664	0.055069	-4.32508
C	1.89748	2.14796	-3.10493
F	2.75653	2.7379	-3.94865
F	2.34243	2.3844	-1.85008
Br	0.119612	2.82981	-3.34176
C	1.97771	0.629254	-3.39688
O	0.724933	0.003497	-1.58207
4
C	1.19356	-1.08449	-1.59888
N	0.622345	-2.06025	-0.82913
H	0.975946	-2.99977	-0.97472
C	-0.32596	-1.92994	0.201049
C	-0.93376	-0.70838	0.536272
C	-0.67154	-3.08834	0.917464
C	-1.86767	-0.65946	1.57202
H	-0.66913	0.190128	-0.01495
C	-1.60457	-3.0385	1.95013
H	-0.20326	-4.04355	0.663719
C	-2.20122	-1.81809	2.27574
H	-2.33873	0.290201	1.82971
H	-1.86575	-3.94388	2.49942
Br	-3.47716	-1.73804	3.68785
N	2.77232	-0.56203	-3.43204
C	2.19462	-1.65145	-2.634
H	1.58764	-2.2388	-3.3388
C	3.2587	-2.54436	-2.02994
C	3.86157	-2.2337	-0.80221
C	3.70014	-3.66815	-2.74077
C	4.89035	-3.03003	-0.29836
H	3.53444	-1.35446	-0.24358
C	4.72991	-4.46726	-2.23781
H	3.23726	-3.91205	-3.70074
C	5.32833	-4.14713	-1.01633
H	5.35658	-2.77369	0.655501
H	5.06535	-5.34103	-2.80119
H	6.13516	-4.76922	-0.62202
C	3.95306	0.087096	-2.93508
C	3.85212	1.09323	-1.96965
C	5.21043	-0.36049	-3.35146
C	5.00766	1.65463	-1.42345
H	2.86279	1.41429	-1.64699
C	6.36974	0.193428	-2.81282
H	5.27465	-1.15287	-4.0979
C	6.25775	1.1984	-1.84743
H	4.93629	2.441	-0.67111
H	7.35207	-0.15425	-3.13403
Br	7.83618	1.95222	-1.09568
O	1.00196	-0.72327	-4.85572
C	2.55161	1.00073	-5.38538
F	1.93963	0.967298	-6.56426
F	3.87402	0.933982	-5.61081
Br	2.12848	2.72051	-4.52112
C	2.03138	-0.18025	-4.51781
O	0.937704	0.101742	-1.52197
